# Supplementary material for: Remote Sensing Evaluation Drone Herbicide Application Effectiveness for Controlling Echinochloa spp. in Rice Crop in Valencia (Spain)
Source: Sensors (Basel). 2024 Jan 25;24(3):804. doi: 10.3390/s24030804 (PMC10857354; doi:10.3390/s24030804)
Supplement: Supplementary file 1 [file sensors-24-00804-s001.zip]

Archive with 1 entries (1 files):
- sensors-2801561-supplementary.pdf
